# Supplementary material for: Polymer-Dispersed Cholesteric Liquid Crystal under Homeotropic Anchoring: Electrically Induced Structures with λ1/2-Disclination
Source: Polymers (Basel). 2022 Apr 2;14(7):1454. doi: 10.3390/polym14071454 (PMC9002932; doi:10.3390/polym14071454)
Supplement: Supplementary file 1 [file polymers-14-01454-s001.zip]

Archive with 2 entries (2 files):
- Supplimentary Video S1.webm
- Supplimentary.pdf
